# Supplementary material for: Prevalence of Methicillin-Resistant S. aureus, Extended-Spectrum β-Lactamase-Producing E. coli, and Vancomycin-Resistant E. faecium in the Production Environment and Among Workers in Low-Capacity Slaughterhouses in Poland
Source: Antibiotics (Basel). 2025 Nov 28;14(12):1200. doi: 10.3390/antibiotics14121200 (PMC12729451; doi:10.3390/antibiotics14121200)
Supplement: Supplementary file 1 [file antibiotics-14-01200-s001.zip]

Archive with 1 entries (1 files):
- antibiotics-3972516-supplementary.pdf
